# Supplementary material for: Effect of early calf-hood nutrition on the transcriptomic profile of subcutaneous adipose tissue in Holstein-Friesian bulls
Source: BMC Genomics. 2018 Apr 24;19:281. doi: 10.1186/s12864-018-4681-2 (PMC5916831; doi:10.1186/s12864-018-4681-2)
Supplement: Supplementary file 3 — Genes differentially expressed in the subcutaneous adipose of Holstein-Friesian dairy bulls fed on low plane of nutrition in comparison to high plane of nutrition, slaughtered at 18 weeks of age. Genes outlined by the Molecule Activity Predictor function in IPA. (XLS 106 kb) [file 12864_2018_4681_MOESM3_ESM.xls]

## Sheet: Sheet0
Additional File 3: Genes differentially expressed in the subcutaneous adipose of the Holstein-Friesian dairy bulls fed on low plane of nutrition in comparison to a high plane of nutrition, slaughtered at 18 weeks of age.
Gene Symbol	Gene Name	Log Fold Change
A2M	alpha-2-macroglobulin	1.035
AACS	acetoacetyl-CoA synthetase	-1.452
AADAT	aminoadipate aminotransferase	-2.068
ABAT	4-aminobutyrate aminotransferase	-2.612
ABCA7	ATP binding cassette subfamily A member 7	-1.032
ABCD1	ATP binding cassette subfamily D member 1	-1.215
ABHD5	abhydrolase domain containing 5	-2.269
ABHD11	abhydrolase domain containing 11	-1.546
ABLIM2	actin binding LIM protein family member 2	1.138
ACAA2	acetyl-CoA acyltransferase 2	-1.921
ACACA	acetyl-CoA carboxylase alpha	-3.432
ACADL	acyl-CoA dehydrogenase, long chain	-1.691
ACADS	acyl-CoA dehydrogenase, C-2 to C-3 short chain	-1.809
ACADSB	acyl-CoA dehydrogenase, short/branched chain	-3.064
ACAT1	acetyl-CoA acetyltransferase 1	-1.787
ACBD5	acyl-CoA binding domain containing 5	-1.481
ACE	angiotensin I converting enzyme	1.054
ACER3	alkaline ceramidase 3	-1.66
ACKR1	atypical chemokine receptor 1 (Duffy blood group)	1.538
ACLY	ATP citrate lyase	-1.364
ACO1	aconitase 1	-1.008
ACO2	aconitase 2	-2.069
ACOT4	acyl-CoA thioesterase 4	-1.037
ACOX2	acyl-CoA oxidase 2	-2.07
ACSBG1	acyl-CoA synthetase bubblegum family member 1	-2.305
ACSF3	acyl-CoA synthetase family member 3	-1.692
ACSL1	acyl-CoA synthetase long-chain family member 1	-2.16
ACSL3	acyl-CoA synthetase long-chain family member 3	-1.147
ACSM1	acyl-CoA synthetase medium-chain family member 1	-1.658
ACSS2	acyl-CoA synthetase short-chain family member 2	-5.014
ACSS3	acyl-CoA synthetase short-chain family member 3	-2.639
ADAM8	ADAM metallopeptidase domain 8	-1.043
ADAM9	ADAM metallopeptidase domain 9	-1.019
ADAMTS12	ADAM metallopeptidase with thrombospondin type 1 motif 12	-1.161
ADAMTS16	ADAM metallopeptidase with thrombospondin type 1 motif 16	-2.828
ADAMTSL2	ADAMTS like 2	1.122
ADCY5	adenylate cyclase 5	-1.099
ADGRG1	adhesion G protein-coupled receptor G1	1.015
ADGRG2	adhesion G protein-coupled receptor G2	1.249
ADHFE1	alcohol dehydrogenase, iron containing 1	-1.941
ADIG	adipogenin	-2.65
ADIPOQ	adiponectin, C1Q and collagen domain containing	-1.62
ADIPOR2	adiponectin receptor 2	-1.776
ADK	adenosine kinase	-1.311
AEN	apoptosis enhancing nuclease	1.07
AGL	amylo-alpha-1, 6-glucosidase, 4-alpha-glucanotransferase	-1.26
AGPAT2	1-acylglycerol-3-phosphate O-acyltransferase 2	-3.219
AIM1	absent in melanoma 1	-1.183
ALAD	aminolevulinate dehydratase	-1.09
ALDH1L1	aldehyde dehydrogenase 1 family member L1	-3.06
ALDH4A1	aldehyde dehydrogenase 4 family member A1	-1.308
ALDH5A1	aldehyde dehydrogenase 5 family member A1	-1.549
ALDH6A1	aldehyde dehydrogenase 6 family member A1	-1.352
ALDH7A1	aldehyde dehydrogenase 7 family member A1	-1.017
ALDOA	aldolase, fructose-bisphosphate A	-1.012
ALPL	alkaline phosphatase, liver/bone/kidney	1.044
ALS2CL	ALS2 C-terminal like	1.007
AMACR	alpha-methylacyl-CoA racemase	-2.203
ANGPT4	angiopoietin 4	1.143
ANGPTL1	angiopoietin like 1	-1.291
ANGPTL4	angiopoietin like 4	-2.219
ANGPTL8	angiopoietin like 8	-6.715
ANLN	anillin actin binding protein	-2.485
APOA1	apolipoprotein A1	1.555
APOD	apolipoprotein D	1.29
APOE	apolipoprotein E	-1.248
APOL2	apolipoprotein L2	-1.394
APOO	apolipoprotein O	-1.075
APPBP2	amyloid beta precursor protein binding protein 2	-1.338
AQP7	aquaporin 7	-2.006
ARHGAP18	Rho GTPase activating protein 18	-1.174
ARID5A	AT-rich interaction domain 5A	1.133
ASPH	aspartate beta-hydroxylase	-1.625
ASPM	abnormal spindle microtubule assembly	-3.176
ATF3	activating transcription factor 3	1.911
ATF5	activating transcription factor 5	-2.304
ATG4A	autophagy related 4A cysteine peptidase	-1.199
ATP23	ATP23 metallopeptidase and ATP synthase assembly factor homolog	-1.043
ATP5A1	ATP synthase, H+ transporting, mitochondrial F1 complex, alpha subunit 1, cardiac muscle	-1.339
ATP5B	ATP synthase, H+ transporting, mitochondrial F1 complex, beta polypeptide	-1.205
ATP5C1	ATP synthase, H+ transporting, mitochondrial F1 complex, gamma polypeptide 1	-1.186
ATP5D	ATP synthase, H+ transporting, mitochondrial F1 complex, delta subunit	-1.246
ATP5G1	ATP synthase, H+ transporting, mitochondrial Fo complex subunit C1 (subunit 9)	-1.183
ATP5G3	ATP synthase, H+ transporting, mitochondrial Fo complex subunit C3 (subunit 9)	-1.548
ATP5J2	ATP synthase, H+ transporting, mitochondrial Fo complex subunit F2	-1.205
ATP5O	ATP synthase, H+ transporting, mitochondrial F1 complex, O subunit	-1.073
BAIAP3	BAI1 associated protein 3	2.279
BCAS1	breast carcinoma amplified sequence 1	-1.09
BCAT2	branched chain amino acid transaminase 2	-1.183
BCHE	butyrylcholinesterase	-1.611
BCKDHB	branched chain keto acid dehydrogenase E1 subunit beta	-1.882
BDH1	3-hydroxybutyrate dehydrogenase, type 1	-7.097
BGLAP	bone gamma-carboxyglutamate protein	-1.22
BIRC5	baculoviral IAP repeat containing 5	-2.471
BOLA3	bolA family member 3	-1.801
BUB1	BUB1 mitotic checkpoint serine/threonine kinase	-1.66
C14orf2	chromosome 14 open reading frame 2	-1.111
C19orf66	chromosome 19 open reading frame 66	1.298
C1QTNF1	C1q and tumor necrosis factor related protein 1	-1.321
C1QTNF2	C1q and tumor necrosis factor related protein 2	-1.01
C1QTNF3	C1q and tumor necrosis factor related protein 3	-1.338
C1QTNF6	C1q and tumor necrosis factor related protein 6	-3.061
CA2	carbonic anhydrase 2	-1.792
CACNA1G	calcium voltage-gated channel subunit alpha1 G	-1.025
CAT	catalase	-1.151
CBLN2	cerebellin 2 precursor	1.981
CBR4	carbonyl reductase 4	-1.375
CCDC69	coiled-coil domain containing 69	-2.549
CCDC80	coiled-coil domain containing 80	-2.191
CCDC88A	coiled-coil domain containing 88A	-1.109
CCND3	cyclin D3	1.019
CCNG2	cyclin G2	-1.808
CCRL2	C-C motif chemokine receptor like 2	1.233
CD109	CD109 molecule	-1.046
CDH13	cadherin 13	-1.168
Cdkn1c	cyclin-dependent kinase inhibitor 1C (P57)	-1.71
CDKN2C	cyclin dependent kinase inhibitor 2C	-2.419
CELSR2	cadherin EGF LAG seven-pass G-type receptor 2	-2.128
CENPQ	centromere protein Q	-1.126
CEP57L1	centrosomal protein 57 like 1	-1.447
CGREF1	cell growth regulator with EF-hand domain 1	-1.415
CH25H	cholesterol 25-hydroxylase	1.037
CHAF1A	chromatin assembly factor 1 subunit A	-1.505
CHCHD10	coiled-coil-helix-coiled-coil-helix domain containing 10	-3.117
CHP1	calcineurin like EF-hand protein 1	-1.063
CHPT1	choline phosphotransferase 1	-2.869
CHRNA1	cholinergic receptor nicotinic alpha 1 subunit	1.199
CIDEC	cell death inducing DFFA like effector c	-2.849
CISD1	CDGSH iron sulfur domain 1	-1.215
CIT	citron rho-interacting serine/threonine kinase	-1.217
CKAP2	cytoskeleton associated protein 2	-1.8
CKAP2L	cytoskeleton associated protein 2 like	-1.174
CKB	creatine kinase B	-3.814
CKS2	CDC28 protein kinase regulatory subunit 2	-1.459
CLDN5	claudin 5	1.338
CLDN11	claudin 11	1.182
CLDN15	claudin 15	-1.424
CLEC11A	C-type lectin domain family 11 member A	-1.097
CLU	clusterin	-1.279
CMPK2	cytidine/uridine monophosphate kinase 2	1.174
CNST	consortin, connexin sorting protein	-1.163
CNTN1	contactin 1	-2.631
COL1A1	collagen type I alpha 1	-1.558
COL1A2	collagen type I alpha 2 chain	-1.655
COL22A1	collagen type XXII alpha 1	2.361
COL4A1	collagen type IV alpha 1 chain	-1.661
COL4A2	collagen type IV alpha 2	-1.589
COL5A3	collagen type V alpha 3	-1.326
COLQ	collagen like tail subunit of asymmetric acetylcholinesterase	-2.962
COQ5	coenzyme Q5, methyltransferase	-1.234
COQ9	coenzyme Q9	-1.319
COX5A	cytochrome c oxidase subunit 5A	-1.567
COX5B	cytochrome c oxidase subunit 5B	-1.566
COX6B1	cytochrome c oxidase subunit 6B1	-1.049
Cox6c	cytochrome c oxidase subunit VIc	-1.115
COX7A2	cytochrome c oxidase subunit 7A2	-1.061
CPED1	cadherin like and PC-esterase domain containing 1	-1.362
CPT2	carnitine palmitoyltransferase 2	-1.442
CPXM1	carboxypeptidase X (M14 family), member 1	-1.115
CPZ	carboxypeptidase Z	-1.818
CRABP1	cellular retinoic acid binding protein 1	-2.565
CRAT	carnitine O-acetyltransferase	-1.654
CRYZ	crystallin zeta	-1.2
CS	citrate synthase	-1.424
CXCL2	C-X-C motif chemokine ligand 2	1.399
CXCL13	C-X-C motif chemokine ligand 13	-2.195
CYB5A	cytochrome b5 type A	-1.559
CYC1	cytochrome c1	-1.072
CYCS	cytochrome c, somatic	-1.169
CYP2B6	cytochrome P450 family 2 subfamily B member 6	-4.925
CYP39A1	cytochrome P450 family 39 subfamily A member 1	-1.669
DAGLA	diacylglycerol lipase alpha	-1.05
DBI	diazepam binding inhibitor, acyl-CoA binding protein	-2.404
DDHD2	DDHD domain containing 2	-1.182
DDT	D-dopachrome tautomerase	-1.536
DDX58	DEXD/H-box helicase 58	1.377
DECR1	2,4-dienoyl-CoA reductase 1, mitochondrial	-2.889
DGAT2	diacylglycerol O-acyltransferase 2	-5.215
DHCR24	24-dehydrocholesterol reductase	-1.148
DHRS4	dehydrogenase/reductase 4	-1.248
DLAT	dihydrolipoamide S-acetyltransferase	-1.689
DLD	dihydrolipoamide dehydrogenase	-1.516
DMPK	dystrophia myotonica protein kinase	-1.005
DMXL2	Dmx like 2	-1.136
DNAJC28	DnaJ heat shock protein family (Hsp40) member C28	-1.116
DSC2	desmocollin 2	-1.139
EBP	emopamil binding protein (sterol isomerase)	-1.706
ECH1	enoyl-CoA hydratase 1	-1.233
ECHDC1	ethylmalonyl-CoA decarboxylase 1	-3.379
ECHDC2	enoyl-CoA hydratase domain containing 2	-1.29
ECHS1	enoyl-CoA hydratase, short chain 1	-2.632
ECI2	enoyl-CoA delta isomerase 2	-1.629
ECSCR	endothelial cell surface expressed chemotaxis and apoptosis regulator	1.25
ECT2	epithelial cell transforming 2	-1.048
EEPD1	endonuclease/exonuclease/phosphatase family domain containing 1	-1.627
EHHADH	enoyl-CoA, hydratase/3-hydroxyacyl CoA dehydrogenase	-2.452
ELFN2	extracellular leucine rich repeat and fibronectin type III domain containing 2	-1.373
ELOVL5	ELOVL fatty acid elongase 5	-1.851
ELOVL6	ELOVL fatty acid elongase 6	-4.524
ELP6	elongator acetyltransferase complex subunit 6	-1.318
EMC3	ER membrane protein complex subunit 3	-1.12
ENPEP	glutamyl aminopeptidase	-1.444
ENTPD5	ectonucleoside triphosphate diphosphohydrolase 5	-1.111
EPDR1	ependymin related 1	-1.435
EPSTI1	epithelial stromal interaction 1 (breast)	1.613
ERBB3	erb-b2 receptor tyrosine kinase 3	1.362
ERRFI1	ERBB receptor feedback inhibitor 1	1.381
ESPL1	extra spindle pole bodies like 1, separase	-1.811
ETFA	electron transfer flavoprotein alpha subunit	-2.146
ETFB	electron transfer flavoprotein beta subunit	-1.014
ETFDH	electron transfer flavoprotein dehydrogenase	-2.245
EVA1C	eva-1 homolog C (C. elegans)	1.28
EXTL1	exostosin like glycosyltransferase 1	-2.788
FABP4	fatty acid binding protein 4	-2.273
FAH	fumarylacetoacetate hydrolase	-1.761
FAM110D	family with sequence similarity 110 member D	1.101
FAM127A	family with sequence similarity 127 member A	-1.076
Fam13a	family with sequence similarity 13, member A	-1.293
FAM189A2	family with sequence similarity 189 member A2	-1.089
FAM213A	family with sequence similarity 213 member A	-1.467
FAM49A	family with sequence similarity 49 member A	-1.326
FAM49B	family with sequence similarity 49 member B	-1.366
FAM69C	family with sequence similarity 69 member C	1.63
FAM84A	family with sequence similarity 84 member A	-1.548
FAP	fibroblast activation protein alpha	-1.11
FAS	Fas cell surface death receptor	1.12
FASN	fatty acid synthase	-5.184
FBXL8	F-box and leucine rich repeat protein 8	-1.154
FDFT1	farnesyl-diphosphate farnesyltransferase 1	-1.003
FDX1	ferredoxin 1	-1.182
FERMT1	fermitin family member 1	1.106
FGF2	fibroblast growth factor 2	-1.281
FGFRL1	fibroblast growth factor receptor-like 1	-1.618
FGG	fibrinogen gamma chain	-1.326
FH	fumarate hydratase	-1.245
FITM1	fat storage inducing transmembrane protein 1	1.141
FITM2	fat storage inducing transmembrane protein 2	-1.223
FKBP7	FK506 binding protein 7	-1.254
FKBP14	FK506 binding protein 14	-1.077
FLT3LG	fms related tyrosine kinase 3 ligand	1.02
FOXS1	forkhead box S1	1.141
FSTL3	follistatin like 3	1.606
G6PD	glucose-6-phosphate dehydrogenase	-2.56
GAA	glucosidase alpha, acid	-1.016
GALNT15	polypeptide N-acetylgalactosaminyltransferase 15	3.12
GATA2	GATA binding protein 2	1.151
GBP1	guanylate binding protein 1	1.548
GBP2	guanylate binding protein 2	2.181
GBP5	guanylate binding protein 5	1.444
GBP6	guanylate binding protein family member 6	1.103
GCAT	glycine C-acetyltransferase	-2.669
GCSH	glycine cleavage system protein H	-1.402
GDA	guanine deaminase	-1.149
GDF10	growth differentiation factor 10	-2.014
GDPD3	glycerophosphodiester phosphodiesterase domain containing 3	1.141
GFM1	G elongation factor mitochondrial 1	-1.226
GGH	gamma-glutamyl hydrolase	-1.086
GHR	growth hormone receptor	-1.673
GJA5	gap junction protein alpha 5	1.172
GLYAT	glycine-N-acyltransferase	-3.989
GLYCTK	glycerate kinase	-1.723
GNAI1	G protein subunit alpha i1	-1.227
GNB4	G protein subunit beta 4	-1.013
GNG2	G protein subunit gamma 2	-1.492
GOSR1	golgi SNAP receptor complex member 1	-1.291
GOT1	glutamic-oxaloacetic transaminase 1	-1.121
GPAM	glycerol-3-phosphate acyltransferase, mitochondrial	-4.16
GPAT3	glycerol-3-phosphate acyltransferase 3	-1.008
GPD1	glycerol-3-phosphate dehydrogenase 1	-3.107
GPR162	G protein-coupled receptor 162	-1.198
GPRC5A	G protein-coupled receptor class C group 5 member A	1.317
GPRC5C	G protein-coupled receptor class C group 5 member C	1.128
GPT	glutamic--pyruvic transaminase	-1.022
GPT2	glutamic--pyruvic transaminase 2	-5.045
GPX3	glutathione peroxidase 3	2.469
GPX7	glutathione peroxidase 7	-1.306
GPX8	glutathione peroxidase 8 (putative)	-1.199
GRASP	general receptor for phosphoinositides 1 associated scaffold protein	1.065
GRHL1	grainyhead like transcription factor 1	-1.365
GRHPR	glyoxylate reductase/hydroxypyruvate reductase	-1.03
GSS	glutathione synthetase	-1.465
GSTA4	glutathione S-transferase alpha 4	-1.915
GSTM1	glutathione S-transferase mu 1	-1.704
Gstt1	glutathione S-transferase, theta 1	-2.086
Gstt3	glutathione S-transferase, theta 3	-4.635
HACD2	3-hydroxyacyl-CoA dehydratase 2	-1.646
HACL1	2-hydroxyacyl-CoA lyase 1	-1.194
HADH	hydroxyacyl-CoA dehydrogenase	-1.514
HADHA	hydroxyacyl-CoA dehydrogenase/3-ketoacyl-CoA thiolase/enoyl-CoA hydratase, alpha subunit	-1.117
HADHB	hydroxyacyl-CoA dehydrogenase/3-ketoacyl-CoA thiolase/enoyl-CoA hydratase, beta subunit	-1.298
HAGH	hydroxyacylglutathione hydrolase	-1.417
HERC5	HECT and RLD domain containing E3 ubiquitin protein ligase 5	1.364
HERC6	HECT and RLD domain containing E3 ubiquitin protein ligase family member 6	1.556
HHEX	hematopoietically expressed homeobox	1.171
HIBCH	3-hydroxyisobutyryl-CoA hydrolase	-1.16
HID1	HID1 domain containing	1.159
HIST1H2BN	histone cluster 1, H2bn	-1.165
HLA-B	major histocompatibility complex, class I, B	1.244
HMBS	hydroxymethylbilane synthase	-1.049
HOGA1	4-hydroxy-2-oxoglutarate aldolase 1	-2.905
HOMER2	homer scaffolding protein 2	-1.085
HRC	histidine rich calcium binding protein	1.047
HSD17B10	hydroxysteroid 17-beta dehydrogenase 10	-1.235
HSD17B12	hydroxysteroid 17-beta dehydrogenase 12	-2.193
HSDL2	hydroxysteroid dehydrogenase like 2	-1.023
HSPA9	heat shock protein family A (Hsp70) member 9	-1.12
HTRA1	HtrA serine peptidase 1	-1.149
IBA57	IBA57 homolog, iron-sulfur cluster assembly	-1.099
ICAM3	intercellular adhesion molecule 3	1.044
ICK	intestinal cell (MAK-like) kinase	-1.3
ID1	inhibitor of DNA binding 1, HLH protein	1.008
IDH1	isocitrate dehydrogenase (NADP(+)) 1, cytosolic	-2.394
IDH3B	isocitrate dehydrogenase 3 (NAD(+)) beta	-1.481
IDI1	isopentenyl-diphosphate delta isomerase 1	-1.95
IDO1	indoleamine 2,3-dioxygenase 1	2.502
IFI6	interferon alpha inducible protein 6	2.815
IFI44L	interferon induced protein 44 like	1.517
IFIH1	interferon induced with helicase C domain 1	1.468
IFIT1	interferon induced protein with tetratricopeptide repeats 1	2.71
IFIT3	interferon induced protein with tetratricopeptide repeats 3	1.357
IGF2BP2	insulin like growth factor 2 mRNA binding protein 2	1.452
INSIG1	insulin induced gene 1	-3.216
IQGAP3	IQ motif containing GTPase activating protein 3	-2.596
IRF9	interferon regulatory factor 9	1.291
ISG15	ISG15 ubiquitin-like modifier	3.654
ISOC1	isochorismatase domain containing 1	-1.655
ITGAV	integrin subunit alpha V	-1.042
ITGB4	integrin subunit beta 4	1.191
ITGBL1	integrin subunit beta like 1	-1.209
ITIH4	inter-alpha-trypsin inhibitor heavy chain family member 4	1.393
IVD	isovaleryl-CoA dehydrogenase	-1.037
JADE2	jade family PHD finger 2	1.099
KAZALD1	Kazal type serine peptidase inhibitor domain 1	-1.043
KCNE4	potassium voltage-gated channel subfamily E regulatory subunit 4	1.196
KCNK12	potassium two pore domain channel subfamily K member 12	-1.214
KCP	kielin/chordin-like protein	-1.139
KDSR	3-ketodihydrosphingosine reductase	-1.076
KERA	keratocan	-2.754
KIAA0408	KIAA0408	-1.114
KIAA1755	KIAA1755	1.807
KIF22	kinesin family member 22	-2.152
KIF20A	kinesin family member 20A	-3.085
KIFC1	kinesin family member C1	-1.516
KLB	klotho beta	-2.375
KLK7	kallikrein related peptidase 7	-2.065
KLK10	kallikrein related peptidase 10	1.346
KRT19	keratin 19	1.226
KYAT3	kynurenine aminotransferase 3	-1.027
L1CAM	L1 cell adhesion molecule	1.229
L2HGDH	L-2-hydroxyglutarate dehydrogenase	-1.553
LACTB2	lactamase beta 2	-1.512
LBP	lipopolysaccharide binding protein	-3.188
LDHB	lactate dehydrogenase B	-1.749
LEP	leptin	-4.541
LGALS12	galectin 12	-2.075
LGALS3BP	galectin 3 binding protein	-1.093
LIPA	lipase A, lysosomal acid type	-1.003
LIPE	lipase E, hormone sensitive type	-1.92
LMAN1	lectin, mannose binding 1	-1.051
LMNB1	lamin B1	-1.012
LPIN1	lipin 1	-1.754
LPL	lipoprotein lipase	-3.241
LRRC1	leucine rich repeat containing 1	1.047
LRRC17	leucine rich repeat containing 17	-1.35
LSR	lipolysis stimulated lipoprotein receptor	1.309
LSS	lanosterol synthase (2,3-oxidosqualene-lanosterol cyclase)	-1.571
LUM	lumican	-1.444
LY6E	lymphocyte antigen 6 complex, locus E	-3.034
LYNX1	Ly6/neurotoxin 1	-1.281
LYRM5	LYR motif containing 5	-1.101
MACROD1	MACRO domain containing 1	-1.672
MAFF	MAF bZIP transcription factor F	2.524
MAL	mal, T-cell differentiation protein	1.365
MAL2	mal, T-cell differentiation protein 2 (gene/pseudogene)	-1.817
MAOB	monoamine oxidase B	-2.251
MAP3K8	mitogen-activated protein kinase kinase kinase 8	1.046
MAPK9	mitogen-activated protein kinase 9	-1.023
MASP1	mannan binding lectin serine peptidase 1	-1.776
MBP	myelin basic protein	1.582
MCCC1	methylcrotonoyl-CoA carboxylase 1	-1.56
MCEE	methylmalonyl-CoA epimerase	-1.287
MCM10	minichromosome maintenance 10 replication initiation factor	-1.895
MDH1	malate dehydrogenase 1	-1.769
ME1	malic enzyme 1	-3.389
MGLL	monoglyceride lipase	-1.106
MGST1	microsomal glutathione S-transferase 1	-3.345
MGST3	microsomal glutathione S-transferase 3	-1.348
MIA	melanoma inhibitory activity	1.279
MKI67	marker of proliferation Ki-67	-3.003
MLEC	malectin	-1.742
MLXIPL	MLX interacting protein like	-1.375
MME	membrane metallo-endopeptidase	-3.583
MMP15	matrix metallopeptidase 15	-2.468
MMP16	matrix metallopeptidase 16	-1.087
MMP27	matrix metallopeptidase 27	-1.378
MOV10	Mov10 RISC complex RNA helicase	1.026
MPC1	mitochondrial pyruvate carrier 1	-2.198
MPC2	mitochondrial pyruvate carrier 2	-1.495
MRAS	muscle RAS oncogene homolog	-1.181
MRPS36	mitochondrial ribosomal protein S36	-1.304
MSMO1	methylsterol monooxygenase 1	-1.01
MST1	macrophage stimulating 1	-1.349
MT-ATP6	ATP synthase F0 subunit 6	-1.22
MT-CO1	cytochrome c oxidase subunit I	-1.695
MT-CO2	cytochrome c oxidase subunit II	-1.39
MT-CO3	cytochrome c oxidase III	-1.161
MT-CYB	cytochrome b	-1.647
MT-ND1	NADH dehydrogenase, subunit 1 (complex I)	-1.058
MT-ND2	MTND2	-1.182
MT-ND3	NADH dehydrogenase, subunit 3 (complex I)	-1.035
MT-ND4	NADH dehydrogenase, subunit 4 (complex I)	-1.522
MT-ND5	NADH dehydrogenase, subunit 5 (complex I)	-1.848
MT-ND6	NADH dehydrogenase, subunit 6 (complex I)	-1.666
MT-ND4L	NADH dehydrogenase, subunit 4L (complex I)	-1.552
MTERF2	mitochondrial transcription termination factor 2	-1.27
MUSTN1	musculoskeletal, embryonic nuclear protein 1	1.468
MUT	methylmalonyl-CoA mutase	-1.757
MX1	MX dynamin like GTPase 1	2.353
MXRA5	matrix remodeling associated 5	-1.937
MYBL2	MYB proto-oncogene like 2	-1.128
MYC	v-myc avian myelocytomatosis viral oncogene homolog	1.027
MYH14	myosin, heavy chain 14, non-muscle	-2.305
MYO10	myosin X	-1.241
MYOZ3	myozenin 3	1.127
NAP1L5	nucleosome assembly protein 1 like 5	-1.198
NCAPG	non-SMC condensin I complex subunit G	-1.675
NDUFA4	NDUFA4, mitochondrial complex associated	-1.472
NDUFA5	NADH:ubiquinone oxidoreductase subunit A5	-1.117
NDUFA8	NADH:ubiquinone oxidoreductase subunit A8	-1.134
NDUFA9	NADH:ubiquinone oxidoreductase subunit A9	-1.202
NDUFA12	NADH:ubiquinone oxidoreductase subunit A12	-1.221
NDUFA4L2	NDUFA4, mitochondrial complex associated like 2	-1.063
NDUFAF7	NADH:ubiquinone oxidoreductase complex assembly factor 7	-1.119
NDUFB3	NADH:ubiquinone oxidoreductase subunit B3	-1.401
NDUFB5	NADH:ubiquinone oxidoreductase subunit B5	-1.269
NDUFB8	NADH:ubiquinone oxidoreductase subunit B8	-1.137
NDUFS1	NADH:ubiquinone oxidoreductase core subunit S1	-1.711
NDUFS2	NADH:ubiquinone oxidoreductase core subunit S2	-1.464
NDUFS4	NADH:ubiquinone oxidoreductase subunit S4	-1.196
NDUFS7	NADH:ubiquinone oxidoreductase core subunit S7	-1.494
NDUFS8	NADH:ubiquinone oxidoreductase core subunit S8	-1.328
NDUFV1	NADH:ubiquinone oxidoreductase core subunit V1	-1.703
NFU1	NFU1 iron-sulfur cluster scaffold	-1.232
NMNAT2	nicotinamide nucleotide adenylyltransferase 2	-1.075
NNAT	neuronatin	-3.886
NNT	nicotinamide nucleotide transhydrogenase	-1.356
NPC1	NPC intracellular cholesterol transporter 1	-1.326
NR4A1	nuclear receptor subfamily 4 group A member 1	1.524
NREP	neuronal regeneration related protein	-1.028
Nrgn	neurogranin	1.058
NRIP3	nuclear receptor interacting protein 3	2.415
NRK	Nik related kinase	-1.852
NTRK2	neurotrophic receptor tyrosine kinase 2	-1.106
NUDT4	nudix hydrolase 4	-1.038
NUDT12	nudix hydrolase 12	-1.22
NUSAP1	nucleolar and spindle associated protein 1	-2.519
OAS2	2'-5'-oligoadenylate synthetase 2	1.917
OCLN	occludin	1.104
OGDH	oxoglutarate dehydrogenase	-1.098
OPTN	optineurin	-1.023
ORMDL3	ORMDL sphingolipid biosynthesis regulator 3	-1.523
OXCT1	3-oxoacid CoA-transferase 1	-1.895
OXSM	3-oxoacyl-ACP synthase, mitochondrial	-1.089
P2RY14	purinergic receptor P2Y14	1.049
P4HA2	prolyl 4-hydroxylase subunit alpha 2	-1.093
PALM	paralemmin	1.045
PANK1	pantothenate kinase 1	-1.532
PANK3	pantothenate kinase 3	-1.832
PARM1	prostate androgen-regulated mucin-like protein 1	-1.507
PARP9	poly(ADP-ribose) polymerase family member 9	1.203
PARP10	poly(ADP-ribose) polymerase family member 10	1.269
PARP12	poly(ADP-ribose) polymerase family member 12	1.41
PARP14	poly(ADP-ribose) polymerase family member 14	1.307
PC	pyruvate carboxylase	-1.855
PCBD1	pterin-4 alpha-carbinolamine dehydratase 1	-1.311
PCCA	propionyl-CoA carboxylase alpha subunit	-2.031
PCCB	propionyl-CoA carboxylase beta subunit	-2.385
PCDH7	protocadherin 7	-2.049
PCK1	phosphoenolpyruvate carboxykinase 1	-2.125
PCK2	phosphoenolpyruvate carboxykinase 2, mitochondrial	-3.624
PCOLCE2	procollagen C-endopeptidase enhancer 2	1.281
PCSK6	proprotein convertase subtilisin/kexin type 6	1.294
PCYT2	phosphate cytidylyltransferase 2, ethanolamine	-1.774
PDE1B	phosphodiesterase 1B	1.017
PDE3B	phosphodiesterase 3B	-2.082
PDHA1	pyruvate dehydrogenase (lipoamide) alpha 1	-1.726
PDHB	pyruvate dehydrogenase (lipoamide) beta	-1.151
PDK4	pyruvate dehydrogenase kinase 4	-1.698
PEMT	phosphatidylethanolamine N-methyltransferase	-1.937
PEX3	peroxisomal biogenesis factor 3	-1.67
PEX19	peroxisomal biogenesis factor 19	-1.423
PFKFB1	6-phosphofructo-2-kinase/fructose-2,6-biphosphatase 1	-3.783
PFKFB4	6-phosphofructo-2-kinase/fructose-2,6-biphosphatase 4	-1.245
PGD	phosphogluconate dehydrogenase	-1.375
PHYH	phytanoyl-CoA 2-hydroxylase	-1.3
PIGZ	phosphatidylinositol glycan anchor biosynthesis class Z	1.031
PIK3R1	phosphoinositide-3-kinase regulatory subunit 1	-1.239
PLA1A	phospholipase A1 member A	1.138
PLA2G15	phospholipase A2 group XV	-1.878
PLB1	phospholipase B1	1.245
PLEKHO1	pleckstrin homology domain containing O1	1.147
PLIN1	perilipin 1	-2.279
PLIN4	perilipin 4	-2.757
PLK3	polo like kinase 3	1.013
Pln	phospholamban	1.006
PLP1	proteolipid protein 1	1.597
PLXDC1	plexin domain containing 1	-1.742
PM20D1	peptidase M20 domain containing 1	-1.709
PON3	paraoxonase 3	-1.027
POSTN	periostin	-1.835
PPIP5K1	diphosphoinositol pentakisphosphate kinase 1	-1.608
PPP1R13L	protein phosphatase 1 regulatory subunit 13 like	1.166
PPP1R1B	protein phosphatase 1 regulatory inhibitor subunit 1B	-1.088
PRC1	protein regulator of cytokinesis 1	-1.648
PRDM1	PR domain 1	-1.212
PRDX3	peroxiredoxin 3	-1.525
PRKAR2A	protein kinase cAMP-dependent type II regulatory subunit alpha	-1.317
PRKAR2B	protein kinase cAMP-dependent type II regulatory subunit beta	-1.143
PRKCZ	protein kinase C zeta	1.121
PROM1	prominin 1	1.523
PRR5L	proline rich 5 like	-1.788
PRUNE2	prune homolog 2	-1.882
PRX	periaxin	1.484
PSEN2	presenilin 2	1.182
PSPH	phosphoserine phosphatase	-1.277
PTCH2	patched 2	-2.489
PTEN	phosphatase and tensin homolog	-1.185
PTGDR	prostaglandin D2 receptor	-1.337
PTGER3	prostaglandin E receptor 3	-1.934
PTGES2	prostaglandin E synthase 2	-1.151
PTGR2	prostaglandin reductase 2	-1.128
PTGS2	prostaglandin-endoperoxide synthase 2	1.462
PTH1R	parathyroid hormone 1 receptor	1.229
QPCT	glutaminyl-peptide cyclotransferase	-1.105
QPRT	quinolinate phosphoribosyltransferase	-2.919
RAMP3	receptor (G protein-coupled) activity modifying protein 3	1.381
RAPGEF3	Rap guanine nucleotide exchange factor 3	1.221
RASA4	RAS p21 protein activator 4	1.065
RASAL1	RAS protein activator like 1	1.172
RASL11A	RAS like family 11 member A	1.194
RBP4	retinol binding protein 4	-1.858
RETSAT	retinol saturase	-1.269
RGS5	regulator of G-protein signaling 5	-1.46
RIDA	reactive intermediate imine deaminase A homolog	-1.276
ROBO1	roundabout guidance receptor 1	-1.06
RPS3A	ribosomal protein S3A	1.829
RRM2	ribonucleotide reductase regulatory subunit M2	-3.117
RSAD2	radical S-adenosyl methionine domain containing 2	2.006
RTP4	receptor transporter protein 4	1.575
RXRG	retinoid X receptor gamma	-1.169
S100A2	S100 calcium binding protein A2	1.706
S100A9	S100 calcium binding protein A9	-3.845
SARDH	sarcosine dehydrogenase	-1.8
SBDS	SBDS ribosome assembly guanine nucleotide exchange factor	-1.318
SDC4	syndecan 4	1.305
SDK2	sidekick cell adhesion molecule 2	-1.013
SEC16B	SEC16 homolog B, endoplasmic reticulum export factor	-1.117
SEL1L3	SEL1L family member 3	-1.077
SELENBP1	selenium binding protein 1	1.279
SERPINE1	serpin family E member 1	1.821
SERPINF1	serpin family F member 1	-1.63
SERTAD1	SERTA domain containing 1	1.392
SFRP1	secreted frizzled related protein 1	1.654
SFXN4	sideroflexin 4	-1.067
SGK2	SGK2, serine/threonine kinase 2	-3.723
SGK223	homolog of rat pragma of Rnd2	-1.049
SGSM1	small G protein signaling modulator 1	1.05
SH2B2	SH2B adaptor protein 2	1.55
SH3BGRL2	SH3 domain binding glutamate rich protein like 2	1.221
SH3GL2	SH3 domain containing GRB2 like 2, endophilin A1	-1.039
SHROOM1	shroom family member 1	1.256
SIK2	salt inducible kinase 2	-1.823
SLC16A1	solute carrier family 16 member 1	-1.088
SLC16A7	solute carrier family 16 member 7	-2.405
SLC1A3	solute carrier family 1 member 3	-1.275
SLC22A3	solute carrier family 22 member 3	-1.61
Slc25a1	solute carrier family 25 (mitochondrial carrier, citrate transporter), member 1	-3.19
SLC25A3	solute carrier family 25 member 3	-1.233
SLC25A4	solute carrier family 25 member 4	-2.298
SLC25A20	solute carrier family 25 member 20	-1.21
SLC25A33	solute carrier family 25 member 33	-1.328
SLC25A34	solute carrier family 25 member 34	-1.259
SLC25A35	solute carrier family 25 member 35	-3.492
SLC29A2	solute carrier family 29 member 2	-1.265
SLC2A10	solute carrier family 2 member 10	-1.179
SLC30A6	solute carrier family 30 member 6	-1.029
SLC46A3	solute carrier family 46 member 3	-1.083
SLC4A11	solute carrier family 4 member 11	1.846
SLPI	secretory leukocyte peptidase inhibitor	1.875
SMC2	structural maintenance of chromosomes 2	-1.273
SMOC1	SPARC related modular calcium binding 1	-1.281
SMPD3	sphingomyelin phosphodiesterase 3	1.518
SMTNL2	smoothelin like 2	1.046
SNAI1	snail family transcriptional repressor 1	1.257
SNCA	synuclein alpha	1.077
SNRNP25	small nuclear ribonucleoprotein U11/U12 subunit 25	-1.006
SOD3	superoxide dismutase 3, extracellular	-1.467
SORBS1	sorbin and SH3 domain containing 1	-1.377
SORD	sorbitol dehydrogenase	-2.885
SORL1	sortilin related receptor 1	-2.101
SOX17	SRY-box 17	1.25
SPARC	secreted protein acidic and cysteine rich	-1.294
SPDL1	spindle apparatus coiled-coil protein 1	-1.222
SPHK1	sphingosine kinase 1	1.242
SPP1	secreted phosphoprotein 1	-2.484
SPP2	secreted phosphoprotein 2	-1.599
SPR	sepiapterin reductase (7,8-dihydrobiopterin:NADP+ oxidoreductase)	-1.149
SRD5A1	steroid 5 alpha-reductase 1	-1.194
SRPX	sushi repeat containing protein, X-linked	-1.085
SSC5D	scavenger receptor cysteine rich family member with 5 domains	-1.068
SSUH2	ssu-2 homolog (C. elegans)	1.61
STBD1	starch binding domain 1	-1.234
STC1	stanniocalcin 1	1.457
SUCLG1	succinate-CoA ligase alpha subunit	-1.525
SUOX	sulfite oxidase	-1.486
SYCP3	synaptonemal complex protein 3	-1.545
SYN2	synapsin II	-1.098
SYNE2	spectrin repeat containing nuclear envelope protein 2	1.058
SYT15	synaptotagmin 15	1.03
TACC3	transforming acidic coiled-coil containing protein 3	-1.79
TARSL2	threonyl-tRNA synthetase like 2	2.286
TBC1D30	TBC1 domain family member 30	1.017
TCAIM	T-cell activation inhibitor, mitochondrial	-1.433
TCAP	titin-cap	1.099
TCF19	transcription factor 19	-2.571
TENM4	teneurin transmembrane protein 4	-2.576
TFRC	transferrin receptor	-1.024
TGIF1	TGFB induced factor homeobox 1	1.103
TGIF2	TGFB induced factor homeobox 2	1.092
THAP6	THAP domain containing 6	-1.153
THBD	thrombomodulin	1.312
THBS1	thrombospondin 1	1.135
THBS4	thrombospondin 4	2.314
THEM4	thioesterase superfamily member 4	-1.951
THRSP	thyroid hormone responsive	-6.686
TKT	transketolase	-2.152
TM4SF1	transmembrane 4 L six family member 1	1.094
TMED3	transmembrane p24 trafficking protein 3	-1.074
TMEM19	transmembrane protein 19	-1.012
TMEM119	transmembrane protein 119	-1.004
TNFRSF12A	TNF receptor superfamily member 12A	1.007
TOP2A	topoisomerase (DNA) II alpha	-3.255
TPX2	TPX2, microtubule nucleation factor	-1.499
TRIB3	tribbles pseudokinase 3	1.024
TROAP	trophinin associated protein	-2.374
TRPM2	transient receptor potential cation channel subfamily M member 2	1.403
TRPM6	transient receptor potential cation channel subfamily M member 6	1.06
TSPAN2	tetraspanin 2	1.115
TSPAN7	tetraspanin 7	1.411
TST	thiosulfate sulfurtransferase	-1.491
TTR	transthyretin	-1.534
TUSC5	tumor suppressor candidate 5	-1.994
TXN2	thioredoxin 2	-1.319
TYW1	tRNA-yW synthesizing protein 1 homolog	-1.922
UBA7	ubiquitin like modifier activating enzyme 7	1.642
UQCC1	ubiquinol-cytochrome c reductase complex assembly factor 1	-1.134
UQCR10	ubiquinol-cytochrome c reductase, complex III subunit X	-1.629
UQCR11	ubiquinol-cytochrome c reductase, complex III subunit XI	-1.217
UQCRB	ubiquinol-cytochrome c reductase binding protein	-1.498
UQCRC1	ubiquinol-cytochrome c reductase core protein I	-1.479
UQCRC2	ubiquinol-cytochrome c reductase core protein II	-1.532
USP18	ubiquitin specific peptidase 18	1.722
USP54	ubiquitin specific peptidase 54	1.048
VDAC1	voltage dependent anion channel 1	-1.066
VNN1	vanin 1	-1.231
VSIG2	V-set and immunoglobulin domain containing 2	1.039
VWA8	von Willebrand factor A domain containing 8	-1.021
WISP2	WNT1 inducible signaling pathway protein 2	1.111
WNT2B	Wnt family member 2B	1.672
XAF1	XIAP associated factor 1	1.85
XPNPEP2	X-prolyl aminopeptidase 2	-3.192
ZDHHC13	zinc finger DHHC-type containing 13	-1.206
ZNF106	zinc finger protein 106	-1.29
ZNFX1	zinc finger NFX1-type containing 1	1.241
